# Supplementary material for: Detection of Norovirus from Berries in Serbia by Digital PCR and NGS
Source: Foods. 2025 Sep 19;14(18):3257. doi: 10.3390/foods14183257 (PMC12469564; doi:10.3390/foods14183257)
Supplement: Supplementary file 1 [file foods-14-03257-s001.zip]

Archive with 2 entries (2 files):
- foods-3878746-supplementary/Supplementary Table S1.pdf
- foods-3878746-supplementary/Supplementary Table S2.pdf
